# Supplementary material for: Augmented low-Dye tape alters foot mobility and neuromotor control of gait in individuals with and without exercise related leg pain
Source: J Foot Ankle Res. 2010 Mar 18;3:5. doi: 10.1186/1757-1146-3-5 (PMC2851667; doi:10.1186/1757-1146-3-5)
Supplement: Additional file 2 — Effect of ALD tape on lower limb muscle activity. Output from follow-up tests for TIME. Data based on pooled data from ERLP and control participants (n = 28). [file 1757-1146-3-5-S2.XLS]

## Sheet: EMG
MUSCLE	VARIABLE	PRE-TAPE MEAN (SD)	TAPE MEAN (SD)	POST-TAPE MEAN (SD)	MEAN DIFFERENCE (95% CONFIDENCE INTERVAL) FOR TAPE TO PRE-TAPE	MEAN DIFFERENCE (95% CONFIDENCE INTERVAL) FOR POST-TAPE TO PRE-TAPE
TP	Peak	48.0 (10.9)	41.1 (17.1)	44.5 (17.9)	-6.9 (-13.6 to -0.2)	-3.4 (-11.0 to 4.1)
	Time to peak	32.2 (11.2)	32.0 (11.3)	31.5 (13.1)	-0.2 (-2.5 to 2.2)	-0.7 (-3.1 to 1.7)
	Stance average	9.9 (3.8)	8.3 (4.2)	9.3 (4.1)	-1.6 (-2.9 to -0.3)*	-0.6 (-1.9 to 0.8)
	Swing average	2.8 (1.9)	2.6 (2.0)	2.6 (1.9)	-0.2 (-0.5 to 0.2)	-0.2 (-0.4 to -0.1)*
	Time of onset	10.2 (24.6)	10.2 (24.7)	9.8 (24.8)	0.0 (-0.7 to 0.7)	-0.4 (-1.0 to 0.2)
	Time of offset	61.3 (7.0)	61.0 (6.1)	59.6 (6.2)	-0.3 (-2.2 to 1.7)	-1.7 (-3.3 to 0.1)
	Duration of activity	58.2 (8.7)	57.9 (6.9)	56.9 (7.1)	-0.3 (-2.3 to 1.7)	-1.3 (-3.1 to 0.6)
TA	Peak Stance	52.1 (7.3)	44.8 (8.9)	52.6 (9.3)	-7.3 (-9.7 to -4.8)*	0.5 (-1.6 to 2.6)
	Peak Swing	43.1 (9.1)	40.4 (10.7)	43.4 (10.4)	-2.7 (-4.1 to -1.7)*	0.3 (-1.4 to 1.5)
	Time to peak stance	6.5 (2.0)	6.9 (2.4)	6.4 (1.8)	0.4 (-0.7 to 1.3)	-0.1 (-0.6 to 0.4)
	Time to peak swing	77.1 (3.7)	76.6 (3.4)	77.4 (3.7)	-0.5 (-1.0 to 0.1)	0.3 (-0.2 to 0.9)
	Stance average	8.2 (1.8)	7.5 (2.3)	8.1 (2.1)	-0.7 (-1.2 to -0.2)*	-0.1 (-0.4 to 0.3)
	Swing average	13.9 (3.8)	13.0 (4.0)	13.9 (3.9)	-0.9 (-1.4 to -0.5)*	0.0 (-0.3 to 0.4)
	Time of onset	60.2 (3.4)	58.8 (6.4)	60.3 (3.3)	-1.4 (-3.8 to 1.0)	0.1 (-0.6 to 0.9)
	Time of offset	18.1 (7.7)	16.9 (6.0)	16.8 (6.4)	-1.2 (-3.6 to 1.1)	-1.3 (-3.6 to 1.0)
	Duration of activity	57.9 (8.3)	58.0 (8.3)	56.4 (7.3)	0.1 (-3.2 to 3.5)	-1.4 (-3.7 to 0.9)
PL	Peak	47.9 (11.2)	50.8 (14.2)	47.6 (13.0)	2.9 (0.2 to 5.6)	-0.3 (-2.2 to 1.4)
	Time to peak	41.2 (4.9)	42.0 (3.7)	41.9 (6.1)	0.8 (-0.7 to 2.2)	0.7 (-0.6 to 2.0)
	Stance average^
	- Control group	11.2 (3.4)	11.3 (3.6)	10.6 (3.6)	0.1 (-0.5 to 0.7)	-0.6 ('1.1 to 0.1)
	- ERLP group	12.5 (3.7)	13.5 (4.6)	12.8 (3.9)	1.0 (0.3 to 1.7)*	0.3 (-0.3 to 0.8)
	Swing average	5.2 (2.8)	5.2 (2.7)	5.3 (2.8)	0.0 (-0.2 to 0.2)	0.1 (-0.1 to 0.3)
	Time of onset	17.5 (8.9)	16.5 (8.7)	17.6 (8.8)	-1.0 (-2.2 to 0.1)	0.1 (-0.7 to 0.8)
	Time of offset	61.6 (3.2)	60.2 (2.6)	61.5 (2.4)	-1.4 (-2.5 to -0.3)*	-0.1 (-0.8 to 0.6)
	Duration of activity	44.0 (9.1)	43.7 (9.4)	43.9 (9.3)	-0.3 (-2.0 to 1.3)	-0.1 (-1.0 to 0.8)
MG	Peak	53.4 (8.2)	50.4 (9.7)	50.9 (8.9)	-3.0 (-5.4 to -0.6)*	-2.5 (-4.7 to -0.3)
	Time to peak	37.9 (3.2)	39.2 (3.2)	37.9 (3.3)	1.3 (0.7 to 2.0)*	0.0 (-0.6 to 0.6)
	Stance average	12.1 (2.8)	11.2 (3.0)	11.6 (2.8)	-0.9 (-1.4 to -0.3)*	-0.5 (-0.9 to -0.1)
	Swing average	2.7 (1.3)	2.6 (1.3)	2.7 (1.3)	-0.1 (-0.2 to 0.1)	0.0 (-0.1 to 0.1)
	Time of onset	13.8 (5.6)	14.0 (5.6)	14.3 (5.7)	0.2 (-1.0 to 1.4)	0.5 (-0.5 to 1.4)
	Time of offset	56.4 (2.4)	55.6 (2.3)	55.0 (2.8)	-0.8 (-1.5 to -0.2)*	-1.4 (-2.3 to -0.5)*
	Duration of activity	42.6 (4.6)	41.6 (5.4)	40.8 (5.4)	-1.0 (-2.5 to 0.3)	-1.8 (-3.0 to -0.8)*
LG	Peak	47.2 (8.3)	49.3 (10.5)	49.7 (13.2)	2.1 (-1.4 to 5.7)	2.5 (-2.1 to 7.0)
	Time to peak	41.4 (3.1)	42.2 (3.0)	41.5 (2.9)	0.8 (0.3 to 1.2)*	0.1 (-0.3 to 0.5)
	Stance average	10.0 (2.4)	10.2 (3.1)	10.2 (3.8)	0.2 (-0.4 to 0.7)	0.2 (-0.7 to 1.1)
	Swing average	3.4 (2.2)	3.5 (2.5)	3.6 (2.6)	0.1 (-0.1 to 0.3)	0.2 (-0.1 to 0.4)
	Time of onset	19.2 (8.0)	19.4 (7.5)	19.3 (6.9)	0.2 (-2.1 to 2.6)	0.1 (-1.3 to 1.5)
	Time of offset	57.4 (2.7)	56.8 (2.4)	56.1 (2.4)	-0.6 (-1.4 to 0.2)	-1.3 (-2.1 to -0.5)*
	Duration of activity	38.2 (7.7)	37.4 (7.9)	36.7 (7.2)	-0.8 (-3.5 to 1.8)	-1.5 (-3.2 to 0.2)
SOL	Peak	54.1 (6.2)	51.4 (11.4)	53.7 (10.6)	-2.7 (-5.8 to 0.3)	-0.4 (-2.9 to 2.0)
	Time to peak	41.0 (2.7)	41.6 (2.8)	41.0 (3.1)	0.5 (0.1 to 1.1)	0.0 (-0.6 to 0.6)
	Stance average	12.9 (2.7)	12.3 (3.6)	13.0 (3.6)	-0.6 (-1.3 to 0.1)	0.1 (-0.5 to 0.7)
	Swing average	1.9 (0.8)	1.9 (0.9)	1.9 (0.8)	0.0 (-0.1 to 0.1)	0.0 (-0.1 to 0.1)
	Time of onset	10.6 (4.2)	9.9 (4.2)	9.3 (5.3)	-0.7 (-2.1 to 0.7)	-1.3 (-2.4 to -0.3)*
	Time of offset	57.6 (2.4)	57.2 (2.5)	57.3 (2.5)	-0.4 (-1.2 to 0.3)	-0.3 (-1.0 to 0.3)
	Duration of activity	46.9 (4.7)	47.2 (5.3)	47.8 (5.5)	0.3 (-1.2 to 1.8)	0.9 (-0.1 to 1.9)
VMO	Peak Stance	46.6 (10.2)	45.4 (12.0)	43.7 (13.8)	-1.2 (-3.7 tO 1.3)	-2.9 (-5.7 to -0.1)
	Peak Swing	25.3 (11.6)	23.9 (9.3)	23.6 (10.0)	-1.4 (-3.9 to 1.1)	-1.7 (-4.0 to 0.4)
	Time to peak stance	9.4 (5.0)	9.0 (4.3)	9.7 (5.1)	-0.4 (-1.5 to 0.8)	0.3 (-1.0 to 1.6)
	Time to peak swing	96.9 (3.6)	96.6 (4.2)	96.6 (4.0)	-0.3 (-0.7 to 0.1)	-0.3 (-0.7 to 0.1)
	Stance average	9.7 (4.1)	9.6 (4.4)	9.2 (4.5)	-0.1 (-0.5 to 0.3)	-0.5 (-0.9 to 0.1)
	Swing average	6.8 (4.3)	6.7 (4.4)	6.6 (4.4)	-0.1 (-0.4 to 0.1)	-0.2 (-0.5 to -0.1)*
	Time of onset	88.2 (2.6)	87.8 (2.5)	88.1 (2.9)	-0.4 (-1.3 to 0.4)	-0.1 (-0.8 to 0.6)
	Time of offset	24.5 (8.3)	24.9 (9.2)	23.9 (9.2)	0.4 (-1.4 to 2.2)	-0.6 (-2.2 to 0.9)
	Duration of activity	36.3 (8.7)	37.1 (9.2)	35.7 (9.3)	0.8 (-1.4 to 3.0)	-0.6 (-2.2 to 1.1)
VL	Peak Stance	49.6 (10.6)	48.0 (12.0)	46.5 (12.8)	-1.6 (-3.6 to 0.4)	-3.1 (-5.4 to -1.0)*
	Peak Swing	25.0 (8.4)	24.2 (9.1)	22.9 (8.2)	-0.8 (-2.1 to 0.5)	-2.1 (-3.6 to -0.6)*
	Time to peak stance	10.4 (4.8)	10.9 (5.9)	11.5 (8.2)	0.5 (-1.2 to 2.1)	1.1 (-1.2 to 3.4)
	Time to peak swing	96.6 (4.7)	96.4 (5.3)	96.6 (4.4)	-0.2 (-0.6 to 0.1)	0.0 (-0.4 to 0.4)
	Stance average	10.5 (2.9)	10.2 (3.0)	9.8 (3.0)	-0.3 (-0.5 to -0.1)*	-0.7 (-1.0 to -0.3)*
	Swing average	6.6 (3.2)	6.5 (3.3)	6.3 (3.1)	-0.1 (-0.2 to 0.1)	-0.3 (-0.5 to -0.1)*
	Time of onset	87.7 (7.3)	87.5 (7.3)	87.6 (7.6)	-0.2 (-0.9 to 0.6)	-0.1 (-0.9 to 0.7)
	Time of offset	26.7 (10.0)	26.0 (10.3)	25.9 (10.2)	-0.7 (-2.1 to 0.8)	-0.9 (-1.9 to 0.2)
	Duration of activity	39.0 (12.0)	38.5 (11.9)	38.3 (12.0)	-0.5 (-2.3 to 1.3)	-0.7 (-2.1 to 0.5)
RF	Peak Stance	49.3 (10.0)	47.3 (11.3)	45.7 (10.3)	-2.0 (-3.6 to -0.3)*	-3.6 (-5.0 to -2.3)*
	Peak Swing	29.1 (7.4)	30.4 (7.8)	27.7 (7.6)	1.3 (-0.3 to 2.9)	-1.4 (-3.1 to 0.1)
	Time to peak stance	12.4 (7.5)	14.4 (10.7)	13.1 (10.8)	2.0 (0.4 to 3.6)*	0.7 (-0.9 o 2.3)
	Time to peak swing	87.8 (10.7)	84.9 (11.8)	87.4 (10.2)	-2.9 (-4.4 to -1.5)*	-0.4 (-2.8 to 1.9)
	Stance average	12.7 (3.1)	12.5 (3.1)	11.8 (3.1)	-0.2 (-0.4 to 0.1)	-0.9 (-1.2 to -0.6)*
	Swing average	9.9 (2.9)	10.2 (3.1)	9.6 (2.9)	0.3 (-0.1 to 0.5)	-0.3 (-0.6 to 0.1)*
	Time of onset	89.5 (2.7)	89.4 (2.7)	89.5 (2.4)	-0.1 (-0.9 to 0.7)	0.0 (-0.7 to 0.6)
	Time of offset	24.0 (5.9)	23.5 (6.9)	22.0 (5.8)	-0.5 (-1.6 to 0.6)	-2.0 (-3.3 to -0.9)*
	Duration of activity	51.9 (12.1)	54.1 (12.1)	51.1 (10.2)	2.2 (-0.2 to 4.6)	-0.8 (-3.3 to 1.7)
ST	Peak Stance	30.9 (10.8)	29.1 (10.4)	25.5 (9.2)	-1.8 (-3.8 to 0.2)	-5.4 (-7.5 to -3.2)*
	Peak Swing	47.7 (10.8)	50.2 (11.8)	45.7 (13.2)	2.5 (0.9 to 4.1)*	-2.0 (-4.3 to 0.3)
	Time to peak stance	10.7 (6.1)	10.5 (6.3)	10.6 (6.6)	-0.2 (-1.3 to 0.8)	-0.1 (-1.0 to 0.7)
	Time to peak swing	93.5 (1.4)	93.6 (1.4)	93.3 (1.6)	0.1 (-0.2 to 0.3)	-0.2 (-0.3 to 0.8)
	Stance average	6.6 (2.2)	6.2 (2.3)	5.8 (2.1)	-0.4 (-0.8 to 0.1)*	-0.8 (-1.3 to -0.5)*
	Swing average	10.6 (2.7)	10.8 (2.9)	10.2 (2.9)	0.2 (-0.1 to 0.6)	-0.4 (-0.7 to -0.2)*
	Time of onset	81.6 (3.8)	82.1 (3.1)	82.4 (3.2)	0.5 (-0.3 to 1.5)	0.8 (-0.1 to 1.6)
	Time of offset	26.3 (12.9)	25.5 (13.0)	24.3 (12.9)	-0.8 (-1.9 to 0.4)	-2.0 (-3.6 to 0.3)
	Duration of activity	44.7 (13.5)	43.4 (13.4)	41.9 (13.9)	-1.3 (-2.8 to 0.2)	-2.8 (-4.8 to -0.8)*
BF	Peak Stance	30.1 (12.9)	28.6 (12.4)	25.9 (11.3)	-1.5 (-3.2 to 0.2)	-4.2 (-6.4 to -2.0)*
	Peak Swing	42.5 (9.6)	44.1 (11.3)	41.5 (10.8)	1.6 (-1.0 to 4.4)	-1.0 (-3.5 to 1.5)
	Time to peak stance	11.4 (8.6)	10.0 (7.9)	9.9 (8.4)	-1.4 (-2.5 to -0.3)*	-1.5 (-2.8 to 0.2)
	Time to peak swing	93.8 (2.0)	94.0 (2.0)	93.9 (2.0)	0.2 (-0.1 to 0.6)	0.1 (-0.2 to 0.4)
	Stance average	6.3 (3.0)	5.8 (2.8)	5.4 (2.9)	-0.5 (-0.8 to -0.1)*	-0.9 (-1.3 to -0.4)*
	Swing average	9.5 (2.8)	9.7 (3.0)	9.3 (3.0)	0.2 (-0.3 to 0.6)	-0.2 (-0.7 to 0.3)
	Time of onset	81.0 (4.9)	80.9 (5.0)	80.9 (5.2)	-0.1 (-1.3 to 1.0)	-0.1 (-1.3 to 1.1)
	Time of offset	26.4 (14.2)	25.9 (13.9)	25.2 (13.8)	-0.5 (-1.8 to 0.7)	-1.2 (-2.3 to -0.1)*
	Duration of activity	45.4 (13.8)	45.0 (13.4)	44.3 (14.0)	-0.4 (-2.3 to 1.5)	-1.1 (-2.5 to 0.4)
GM	Peak Stance	53.2 (6.7)	51.7 (11.0)	49.4 (10.7)	-1.5 (-5.1 to 2.1)	-3.8 (-6.7 to -0.8)*
	Peak Swing	17.8 (7.6)	17.9 (10.6)	17.3 (10.1)	0.1 (-2.1 to 2.3)	-0.5 (-2.6 to 1.5)
	Time to peak stance	8.6 (2.0)	9.0 (2.7)	8.9 (2.7)	0.4 (-0.4 to 1.2)	0.3 (-0.3 to 1.0)
	Time to peak swing	84.7 (4.9)	94.2 (5.8)	94.0 (6.0)	-0.4 (-1.5 to 0.6)	-0.7 (-2.5 to 1.0)
	Stance average	11.4 (3.4)	11.1 (3.5)	11.0 (3.8)	-0.3 (-0.7 to 0.1)	-0.4 (-0.9 to 0.1)
	Swing average	5.5 (3.3)	5.4 (3.4)	5.3 (3.3)	-0.1 (-0.2 to 0.1)	-0.2 (-0.3 to -0.1)
	Time of onset	77.5 (35.9)	76.8 (35.8)	77.0 (35.9)	-0.7 (-1.4 to 0.1)	-0.5 (-1.3 to 0.4)
	Time of offset	34 (13.6)	33.7 (13.3)	33.8 (13.4)	-0.3 (-1.4 to 0.9)	-0.2 (-1.0 to 0.7)
	Duration of activity	28.6 (12.6)	39.0 (12.6)	29.0 (12.3)	0.4 (-0.9 to 1.7)	0.4 (-0.9 to 1.6)
* significant at the 0.025 level
Significant at the 0.05 level if confidence interval does not contain zero
^ for this variable there was a significant TIME by GROUP interaction effect therefore data is not pooled across GROUP
All data is normalised EMG (% maximum)
Note: For temporal variables a significant effect is required in at least two of the three variables (onset, offset, duration) to be considered a direct effect of tape application rather than type I error. For example, a change in onset must be accompanied by a change in duration, or if duration is unchanged then there must be a change in offset.
